# Supplementary material for: Traditional Indian medicine and homeopathy for HIV/AIDS: a review of the literature
Source: AIDS Res Ther. 2008 Dec 22;5:25. doi: 10.1186/1742-6405-5-25 (PMC2637286; doi:10.1186/1742-6405-5-25)
Supplement: Additional File 3 — Table of laboratory studies. [file 1742-6405-5-25-S3.xls]

## Sheet: Sheet1
Author (year)	Model used	Type of Study	Specific Treatment	Treatment duration/cell incubation duration	Outcome Measure	Type of Control	Statistical Sign. Level	Comments
Polsky 1989	H9 cell line with HIV infected (HTLV-IIIB strain)	Controlled experiment	Gossypol	21-24 days, being monitored every 3 days	Reverse transcriptase activity	Uninfected cultures handled similarly or an infected control with no treatment	At 100 µl, no evidence of elevated reverse transcriptase activity	Gossypol could be used as a vaginal spermicidal/virucidal agent.
Turano 1989	H9 cell line with HIV infected (HTLV-IIIB strain) and PBMC cultures	Controlled experiment	Palpaverine	Exposure for 20 days and examined at intervals of 5 days	Inhibitory effects of HIV replication	Mock infected with a filtered, cell free supernatant from an uninfected H9 cell line	At 20, 30, 40 µg/ml number of treated cells different from control (P<0.05) and 40 µg/ml more inhibitory than 20 or 30 µg/ml (P<0.05)	10 µg /ml most effective dose, possible nontoxic candidate for treatment of HIV
Hansen 1989	H9 cell line with HIV infected (HTLV-IIIB strain)	Controlled experiment	Canavalia ensiformis – concanavalin A (Con A)	4 hours	Inhibition of fusion of HIV infected cells	Uninfected CEM cells and uninfected H9 cell treated identically	ND	Complete block of syncytium formation with Con A after 4h incubation in serum-free medium
Lin 1989	H9 cell line with HIV infected (HTLV-IIIB strain) and PBMC cultures	Non-controlled experiment	Gossypol or cotton seed	7 days of incubation	Inhibitory effect of HIV 1 replication and antiviral activity	NA	ND	Gossypol is a promising inhibitor of HIV 1 replication in PBM cells and reduces viral yield for H9 cells
Nakane 1990	Virus producing cell line, R-17	Non-controlled experiment	Camellia sinensis Linn (theaceae) or tea plant	30 minutes for reaction time	Inhibition of reverse transcriptase	NA	ND	The components of tea plant were strong inhibitors of HIV reverse transcriptase
Lee-Huang 1991	H9 cells and CEM cell line	Non-controlled experiment	Dianthus caryophyllus antiretroviral proteins, DAP 30 and DAP 32 extracts	ND	Inhibited HIV 1 replication	NA	ND	GAP 31, DAP 30 and 32 affect HIV replication and may be useful therapeutic agents in the treatment of HIV
Ogata 1992	CD4 t cell lines, MT4 cells, Sup T1 cells and Clone H9 cells	Non-controlled experiment	Aqueous extract of Phyllanthus niruri	4-5 days	Inhibited HIV 1 replication	NA	ND	Repandusonic acid A monosodium salt, one of the main compounds found in Phyllanthus niruri, is a major active principle with inhibitory activity on HIV 1.
Li 1993	H9 cell line with HIV infected (HTLV-IIIB strain) and PBMC cultures and RPMI 1640 cells and 293.27.2 cells	Controlled experiment	Curcumin	6 days	Inhibitory effect and antigen production	Untreated control	ND	Curcumin inhibited p24 antigen production in cells acutely or chronically infected by HIV 1 in a dose-dependent manner
Rimando 1994	Various cancer cell lines	Experiment	Anolignan A and Anolignan B isolated from anogeissus acuminate	ND	Inhibitory effects on HIV-1 RT	NA	ND	A and B are active HIV 1 reverse transcriptase inhibitory constituents of this plant
El-Mekkawy 1995	NA	Controlled experiment	41 plants extracts from the fruit Phyllanthus emblica, terminalia bellerica and terminalia chebula	30 minutes for reaction time	Inhibitory effects on HIV-1 RT	adriamycin as a positive control	ND	Egyptian folk medicine tested here but some species fall under Ayurveda The extracts from fruit showed significant inhibitory activity
Kusumoto 1995	Bacterial cells JM105 Escherichia coli expressing the DNA sequence for HIV1 PR	Non-controlled experiment	39 crude plants (Areca catechu linn or betel nut) and other Indian plants	ND	Inhibitory effects on HIV 1 PR	A control reaction under the same conditions without the plant extracts	15 extracts found to inhibit the activity of HIV1 PR	The components of tea plant were strong inhibitors of HIV reverse transcriptase
Qian-Cutrone 1996	CEM-SS cells	Controlled experiment	Niruriside from Phyllanthus niruri L	6 days	Inhibitory activity against binding of REV protein to RRE RNA	untreated cells	ND	No detailed description of results or conclusions but abstract reports that it did not protect cells from acute HIV infections
Barthelemy 1998	HeLa H12 cells and CEM cells	Controlled experiment	Curcumin used at 10 to 100 nM, tocopheryl-curcumin (C3), allyl-curcumin (C2), and reduced curcumin (C1)	3 hours	Inhibition of Tattransactivation of HIV1 LTR lacZ	Cells treated without Tat or 2 compounds with no activity on transactivation by Tat protien	ND	Lower levels of curcumin showed more inhibitory effect. C3 showed 70% inhibition at 1nM while only 35% with curcumin alone
Uckun 1998	HuPBL SCID mouse model of human AIDS	Controlled experiment	43 Pokeweed Antiviral Protein TXU (PAP)- protein isolated from spring leaves of Phytolacca americana	2 weeks	Percent viral inhibition calculated comparing p24 valuse of treated vs untreated cells	Unconjugated PAP, B43 pap directed against B cells unconjugated MAb B53 and TXU as well as AZT and d4T	ND	TXU PAP showed potent anti HIV activity compared to the controls
Talwar 2000	MT4 cells and RF infected H9 cells	Multi center controlled experiment	Praneem polyherbal pessary (PR-048), a purified leaf extract from Azadirachta indica	7 days	Comparison of the infectious titers before and after treatment	Nonoxynol 9 run as positive control at four standard concentrations	ND	Strong virucidal properties of formulation at 10-50% dilutions (noncytotoxic level) at one institute and log reduction in Potential of these preparations for restricting the sexual transmission of HIV virus titer greater than 4.8 at 6.25% dilution at other institute.
Hu 2000	CEM cell line	Controlled experiment	6 compounds extracted from the roots of Wikstroemia indica	6 days	HIV cytopathic effects, inhibition against cell growth, and therapeutic index	Uninfected cells with the compound, untreated infected cells, and untreated non infected cells	ND	Abstract reports that compounds support the anti HIV 1 uses for the root . No results section included in text
Naik 2003	Human cell lines, MT4 cells	Controlled experiment	Alkaloidal extract of Phyllanthus niruri	5 days	Inhibition of virus induced cytopathic effect in cells	Mock infected MT4 cells or untreated control	ND	Reduced viral replication and exerted growth inhibition on both HIV1 and 2 strains
Udeinya 2004	Cancer cells	Controlled experiment	Neem leaves extract 10 ug/ml	26 hours	Protection of lymphocytes against invasion by HIV	No extract present	P<0.01 for cells being protected against HIV infection compared to control	75% of cells protected in the presence of the extract
Charmaine 2005	15 isolates of Candida species from patients infected with HIV	Controlled experiment	10 different solvent extracts of Neem seed kernels	ND	Number of HIV strains remaining from minimum inhibitory concentration (MIC)	solvent control	ND	Direct hexane and ethanol extracts of the seed kernels showed superior results inhibiting >13 out of the 15 strains.
Srikumar 2007	bacterial isolates from HIV infected patients	Controlled experiment	Aqueous and ethanol extracts of Triphala	18-24 hours	Antibacterial activity measured by Kirby Bauer's disk diffusion	two controls: an antibiotic control and an organism cohtrol	ND	Both individual and combined aqueous and ethanol extracts of Triphala have abtibacterial activity against the bacterial isolates tested
Tharakan 2008	Spleen cells from BALB/c mice from the Amala Cancer Research Center	Controlled experiment	ACII	mice treated for 5 days and then the spleen cells for 122 hours total	Lymphocyte proliferation	Untreated Control	Administration of ACII "significantly" enhanced the proliferation of lymphocytes in presence of mitogen as seen by increased thymidine updake	ACII could be an immune stimulatory preparation for HIV patients but authors did not report on the actual significance levels
KEY: ND = not described, NS= not significant, NA = not applicable, HIV=human immunodeficiency virus, PBMC = Peripheral blood mononuclear cell, DAP = Dianthus anti-HIV proteins, GAP = Gelonium anti-HIV proteins, HIV-RT = human immunodeficiency virus reverse transcriptase, HIV PR = human immunodeficiency virus type 1 protease, REV = regulation and virion expression, RRE = responsive element, LTR = …
