# Supplementary material for: Traditional Indian medicine and homeopathy for HIV/AIDS: a review of the literature
Source: AIDS Res Ther. 2008 Dec 22;5:25. doi: 10.1186/1742-6405-5-25 (PMC2637286; doi:10.1186/1742-6405-5-25)
Supplement: Additional File 4 — Table of clinical studies. [file 1742-6405-5-25-S4.xls]

## Sheet: Sheet1
Author	Type of TIMH	N enrolled	N completed	Patient mean age (±SD) or range, years	Patient gender	Type of Study	Specific Treatment	Route of Adminstration	Dose	Treatment duration/follow-up duration	Outcome Measure	Type of Control	Statistical Significance Level	Comments
James 1993	Ayurveda	1	ND	ND	male	Case report	Turmeric extract standardized for 95% curcumin	Oral (capsule)	900 mg tid	One week	P24 antigen level	NA	Statistics ND, but substantial drop in p24 antigen	High dose of curcumin used First time reported comparison of viral activity with curcumin
Pharo 1996	Ayurveda	173	ND	ND	ND	Evaluation study	SPV-30 (Boxwood extract)	oral	ND	6 months	plasma HIV RNA, cd 4 and cd8 count	NA	63% had decreased plasma HIV RNA , 41% had increases in CD4, 52% had increases in CD8 counts	Abstract presented at 11th International AIDS Conference, not published in databases searched
Durant 1998	Ayurveda	145	120	24-46	both	Randomized double blind multicenter trial	SPV30- Extract of leaves and stems of Boxus sempervirens	Oral (capsule)	Group 1: 330mg tid, Group 2: 660 mg tid	38 weeks with check up every 4 weeks	Safety and efficacy: CD4 count and plasma HIV RNA	Two different doses (990 mg/d and 1980 mg/d) of SPV30 vs placebo	plasma HIV RNA increase occurred less often in the SPV30 990 mg gp than the 1980 mg gp or placebo gp (p=0.029) No patient in SPV 30 990 mg gp progressed to disease compared to 4 in placebo gp (p=0.042)	No severe adverse events in any groups. Patients with > 350 x 10^6/l CD4 taking SPV30 990 mg delayed the rate of progression to AIDS or AIDS-related complex
Calabrese 2000	Ayurveda	18	17	21-46	both	Phase 1 clinical trial	Andrographolide from andrographis paniculata	Oral	5 mg/kg tid for 3 wks, 10 mg/kg tid for 3 wks, then 20 mg/kg tid for 3 wks	9 weeks	Safety and tolerability	Healthy volunteers	Significant rise in mean CD4 of HIV subjects after 10 mg/kg (P=0.002)	Only observation for last 3 weeks of trial. All adverse events resolved by end of observation
Paice 2000	Ayurveda	26 with HIV associated sensory neuropathy	14	40.3±6	25M, 1F	Multi-center, controlled randomized, double blinded clinical trial	Capsaicin (90.075%) plus usual analgesic therapy	Topical	cream applied qid	4 weeks	Pain intensity, pain relief, sensory perception, quality of life, mood and function	Placebo cream plus usual analgesic therapy	Subjects in the intervention arm had higher pain scores after 1 wk of treatment (P<0.042). All other effects NS.	Drop out rate high in the intervention group. Results suggest capsaicin is ineffective for relieving pain.
Usha 2003	Ayurveda	36	12	35±10	10F, 26M	Open label pilot study	Immu-25: 100 mg each of ocimum sanctum, withania somnifera, emblica officinalis and tinospora cordifolia	Oral (capsule)	2 caps bid	18 months long, evaluated at monthly intervals	General signs and symptoms, development of infections, weight gain and plasma HIV RNA	NA	General symptoms significantly decreased after 12 mos., body weight increased (P<0.001), Overall significant reduction in plasma HIV RNA and increase in CD4 cell count (P<0.001)	No main outcome measure identified. Treatment was rated as good or very good by patients and physicians 89% and 87% of the time, respectively.
Udeinya 2004	Ayurveda	10 ART-naive patients with AIDS	ND	37	4M, 6 F	Pilot clinical trial	Extract of Neem leaves (Azadirachta indica A. Juss)	Oral (capsule)	1000 mg qd	Treatment for 30 days/ followed up for one month bi weekly to monitor conditions	Changes in hemoglobin, CD4 count erythrocyte sedimentation rate pre- post	Pre post study	Changes in Hemoglobin (P<0.05), bodyweight (p>0.05), CD4 count (P<0.01), and ESR (P<0.01)	Antiretroviral activity in the neem leaf extract with no side effects
Rastogi 1993	Homeopathy	190	124	0-55	Both	Observational	Individualized homeopathic tx	Oral	Various potencies	Report results on before and during treatment follow up ongoing (4 yrs so far)	Hematological, immunogical and virological status	NA	Results were clinically significant	Methods are inadequately described. No mention of why specific remedies were chosen.
Bissuel 1995	Homeopathy	20	ND	ND	ND	Open, uncontrolled prospective study	Homeopathic TMP-SMX	Sublingual	9C bid for 10 days, 15C bid for 10 days	20 days treatment then TMP-SMX resumed orally at reg dose of 80-400 mg/day follow-up 2-10 months	Tolerance/ Desensitization to TMP-SMX	NA	NA	13 patients tolerated TMP-SMX well without any reaction while other 7 patients relapsed allergic skin reactions
Rastogi 1999	Homeopathy	100	80	18-50	71 % M	RCT, double blind	Individualized Homeopathic remedies based on symptoms	Oral	Various potencies	6 month study and follow up every 15-30 days	CD4 lymphocyte counts	placebo	P=0.04 between groups pre vs post	No difference in asymptomatic HIV patients
Brewitt Study A 2000, 2002	Homeopathy	21	ND	ND	ND	Double blind placebo trial	IGF-1 (1 M), PDGF and TGF (30 C and 1 M), and GM-CSF (200C)	Oral	10 drops tid	16 weeks	CD4 t cell count, plasma HIV RNA, body weight and inflammation	Natural therapies	CD4 count increased at 2 mos compared to placebo (p=0.007) and at 4 mos (p=0.03), Inflammation reduced (P<0.02) to normal levels	body weight increased sign. in study A and study C compared to placebo
Brewitt Study B 2000, 2002	Homeopathy	55	ND	ND	ND	Double blind placebo, replication of Multi site study	IGF-1 (1 M), PDGF and TGF (30 C and 1 M), and GM-CSF (200C)	Oral	10 drops tid	8 weeks	CD4 t cell count, plasma HIV RNA, body weight inflammation	Natural therapies	Successful replication of study A	Body weight increased to normal throughout the study
Brewitt Study C 2000, 2002	Homeopathy	27	ND	ND	ND	Open label. Follow up on study A and 9 newly enrolled	IGF-1 (1 M), PDGF and TGF (30 C and 1 M), and GM-CSF (200C)	Oral	10 drops tid	36 weeks	CD4 cell count, plasma HIV RNA, body weight inflammation	Natural therapies	CD4 and CD8 increased and stabilized	NA
Brewitt Study D 2000, 2002	Homeopathy	26	ND	ND	ND	Open label. Follow-up on A and C	IGF-1 (1 M), PDGF and TGF (30 C and 1 M), and GM-CSF (200C)	Oral	10 drops tid	52 weeks	CD4 and CD8 cell count, plasma HIV RNA, body weight and inflammation	Natural therapies (NAT) or antiretrovirals	CD4 counts increased +23 plasma HIV RNA decreased -29 in AV and -41 for NAT; NS difference betwen groups	Inflammation increased during tx with natural therapies and antiretrovirals
Danninger 2000, 2003	Homeopathy	12 (7 African and 5 European patients with HIV)	ND	24-43	Both	Pilot	Staphgylococcus aureus Cowan I	Oral	12C	1 year for the European patients/ 3 months for North African patients	CD4, CD8, circulating immune complexes, B-Lymphocytes, T-Lymphocytes	No control	Increased CD4 count P<0.05 for African group	Small sample size so statistics could not be performed on all groups. Outcomes improved and patients remained stable over 1 year
Deivanayagam 2001	Siddha	16	ND	ND	ND	Controlled trial, nonrandomized	Rasagandhi mezhuga (RGM), amukkara chooranum (AC) and nellikkai lehyam (NL)	Oral	RGM: 500 mg bid, AC: 2.5 g bid, NL: 5 g qd	ND	Clinical improvement and elevation of CD4 counts	Opportunistic infection controlling drugs (5) antituburculous therapy, cotrimoxazole, fluconazole, and candida	CD8 counts increased in 5 of 11 pts taking RGM, AC and NL	No demographic data shared
Brazier 2006	Yoga	62	47	18-65	both	RCT and qualitative interviews	Breathing techniques, meditation, movement and group process	NA	15-day residential program and 12 weekly follow up sessions	12 weeks	General well-being as assessed by MHI	Standard care	P=0.04 between groups across time on overall MHI summary score	NA
KEY: ND = not described, NS= not significant, NA = Not applicable, HIV = Humna Immunodeficiency Virus, RNA = Ribonucleic acid, IGF = insulin-like growth factor, PDGF = platelet-derived growth factor, TGF = transforming beta growth factor, GM-CSF = granulocyte-macrophage colony stimulating factor, TMP-SMX = Trimethoprim-sulphamethoxazole, CD4 = cluster of differentiation 4, CD8 = cluster of differ…
